# Supplementary material for: Revisiting the expression signature of pks15/1 unveils regulatory patterns controlling phenolphtiocerol and phenolglycolipid production in pathogenic mycobacteria
Source: PLoS One. 2020 May 7;15(5):e0229700. doi: 10.1371/journal.pone.0229700 (PMC7205293; doi:10.1371/journal.pone.0229700)
Supplement: S4 Table — (XLSX) [file pone.0229700.s004.xlsx]

## Sheet: Mtb
	C vs Hyp			C vs PBS			C vs P-dep			C vs INH4			C vs INH24			C vs STR4			C vs STR24			C vs EMB4			C vs EMB24			C vs RIF4			C vs RIF24			Gly-pH5.7 vs Pyr-pH5.7			Gly-pH7 vs Pyr-pH7			Gly-pH7 vs Gly-pH5.7			Pyr-pH7 vs Pyr-pH5.7			DS vs DE			FS vs FE
Gene	log2 FC	p-value	adj p-value	log2 FC	p-value	adj p-value	log2 FC	p-value	adj p-value	log2 FC	p-value	adj p-value	log2 FC	p-value	adj p-value	log2 FC	p-value	adj p-value	log2 FC	p-value	adj p-value	log2 FC	p-value	adj p-value	log2 FC	p-value	adj p-value	log2 FC	p-value	adj p-value	log2 FC	p-value	adj p-value	log2 FC	p-value	adj p-value	log2 FC	p-value	adj p-value	log2 FC	p-value	adj p-value	log2 FC	p-value	adj p-value	log2 FC	p-value	adj p-value	log2 FC
pks1	1.96058	0.0740811	0.319846	-2.17243	0.0479764	0.302627	1.49557	0.172967	0.526302	-2.48591	5.93329e-84	1.13527e-82	-2.7704	5.31699e-103	1.2362e-101	-2.49244	6.6078e-79	1.52743e-77	-2.03601	2.80252e-52	3.5243e-51	-2.19923	3.44485e-65	5.4236e-64	-2.84209	6.02334e-109	1.46874e-107	-2.34867	3.256e-37	1.35633e-35	-4.52062	1.93314e-257	4.06875e-255	-0.100398	0.664417	0.777738	0.168564	0.466852	0.997539	-0.707207	0.00225849	0.00604434	-0.976169	2.48352e-05	0.000212804	-3.07187	2.83381e-18	5.44011e-17	-2.22566
pks15	0.659762	0.234618	0.548061	-1.07135	0.0667891	0.35648	-0.482891	0.380738	0.74207	-2.82406	1.98179e-49	2.25147e-48	-3.11434	2.19236e-59	2.85578e-58	-2.82534	6.28365e-47	8.34828e-46	-2.23758	2.75942e-29	2.08995e-28	-2.64091	3.34323e-43	3.65289e-42	-2.93557	1.61211e-52	1.77111e-51	-1.45642	9.24781e-06	4.49356e-05	-3.91703	4.94263e-81	2.35305e-79	-0.0671649	0.837172	0.896681	0.146695	0.655651	0.997539	-1.04842	0.00138904	0.00394482	-1.26228	0.000117974	0.000869131	-3.34594	2.15731e-12	2.22014e-11	-1.74756
fadD22	-1.68332	0.0237917	0.169916	-0.436201	0.572453	0.880682	-0.56402	0.44916	0.794685	-3.15782	2.14393e-76	3.6955e-75	-3.13452	7.9816e-74	1.2975e-72	-3.22797	1.38955e-76	3.05319e-75	-2.36583	4.0177e-40	3.88087e-39	-2.94717	2.1907e-66	3.51831e-65	-3.08559	1.72324e-71	2.66071e-70	-0.640335	0.0793532	0.133896	-4.2352	3.78079e-120	3.08559e-118	-0.337291	0.0833136	0.174998	0.161949	0.407296	0.987437	-0.797119	4.42466e-05	0.000174927	-1.29636	2.98854e-11	7.74885e-10	-1.94106	6.91332e-10	5.00089e-09	-0.733657
pks2	1.02863	#N/A	#N/A	-3.33274	#N/A	#N/A	-1.30748	#N/A	#N/A	-0.867347	9.12668e-40	8.429e-39	-2.15081	1.84444e-244	1.15249e-242	-0.929084	8.4627e-43	1.05428e-41	-1.93428	3.53935e-195	1.91269e-193	-0.628378	1.95202e-21	1.15475e-20	-2.00107	6.43589e-211	3.38646e-209	-2.20152	2.76927e-186	6.5143e-184	-2.79807	0	0	0.302725	0.19328	0.331418	-0.573528	0.0138316	0.248942	-3.39866	3.02916e-48	4.03181e-46	-2.52241	2.37157e-27	2.10437e-25	-1.39848	2.73767e-05	9.44001e-05	-1.64206
pks3	-2.46043	0.00478171	0.0623674	-2.30319	0.00957147	0.108487	-3.17778	0.000267559	0.00815494	-0.617648	0.00311001	0.00528821	-2.22382	1.2668e-29	9.11136e-29	-0.9432	1.48339e-05	3.56282e-05	-1.71394	2.5606e-17	1.21613e-16	-0.72556	0.000442581	0.000892077	-1.92601	3.37332e-22	1.75194e-21	0.469211	0.313964	0.416708	-0.51157	0.0990646	0.158274	0.262755	0.253748	0.40335	-0.810754	0.000520916	0.0224638	-4.07184	9.3321e-69	1.96121e-66	-2.99833	2.37938e-38	3.95869e-36	-1.1867	0.00863633	0.0174254	-0.979382
pks4	1.24798	0.173657	0.47813	-0.936686	0.310313	0.716427	-1.7105	0.0619927	0.315797	-2.17812	2.16309e-81	3.93191e-80	-3.19507	2.02711e-179	8.81134e-178	-2.02221	9.16197e-64	1.70413e-62	-2.81458	3.09841e-135	1.12641e-133	-1.76221	1.9047e-52	2.54746e-51	-3.27055	8.94846e-189	3.9761e-187	-0.990516	6.29978e-06	3.1729e-05	-1.38584	1.04975e-16	9.78547e-16	0.348804	5.50889e-05	0.000411929	-0.696742	4.43203e-15	2.12627e-12	#N/A	#N/A	#N/A	#N/A	#N/A	#N/A	-0.925271	0.000529539	0.0014134	0.451775
pks5	1.38273	#N/A	#N/A	-2.66576	#N/A	#N/A	1.96864	#N/A	#N/A	0.556506	3.40139e-05	7.34062e-05	0.341618	0.0128327	0.0203642	0.388452	0.00805784	0.013354	0.561092	0.000101604	0.000207728	0.487766	0.000227218	0.000473994	0.395409	0.00411908	0.00669875	-1.18917	4.52608e-11	4.78831e-10	0.231489	0.265525	0.361661	0.130561	0.23247	0.378569	0.143898	0.185882	0.859536	0.356412	0.0010956	0.00319324	0.343075	0.00163947	0.0084361	1.53866	7.91534e-18	1.43663e-16	0.803411
pks6	0.14184	0.84287	0.94086	-0.139752	0.852072	0.965167	0.858147	0.231324	0.605297	-0.0227828	0.886392	0.907032	-0.429877	0.00703064	0.0116904	-0.919596	6.73146e-09	2.14837e-08	-0.366763	0.0251384	0.037385	-0.215786	0.163985	0.212501	-0.800448	1.72445e-07	4.17945e-07	-1.31617	3.14456e-08	2.30736e-07	-0.536038	0.0236149	0.0452496	-0.326755	0.0488582	0.115234	0.359069	0.0287164	0.389447	0.755599	5.0064e-06	2.37587e-05	0.0697749	0.67145	0.809755	-0.904496	0.000361904	0.00100075	-0.917452
pks7	0.908046	#N/A	#N/A	-4.52119	#N/A	#N/A	-0.978429	#N/A	#N/A	0.2046	0.282265	0.342572	-0.959214	9.93077e-08	2.73318e-07	-0.239672	0.226044	0.282838	-0.836251	5.13511e-06	1.17748e-05	0.439704	0.0228809	0.0352876	-0.991215	3.34355e-08	8.51105e-08	-2.69124	1.52539e-39	6.93186e-38	-1.10263	1.45637e-06	6.10483e-06	0.21451	0.127514	0.24269	-0.0516028	0.711041	0.997539	0.515945	0.000234863	0.000796779	0.782058	2.20946e-08	3.60096e-07	-0.261934	0.282536	0.367721	-0.85284
pks8	-0.959863	#N/A	#N/A	-4.80217	#N/A	#N/A	-1.62166	#N/A	#N/A	0.57924	0.0120085	0.0187366	-1.0485	2.7212e-07	7.31813e-07	-0.211062	0.363797	0.430039	-0.615016	0.00417072	0.00698388	0.422164	0.0596291	0.0850417	-1.10187	5.55315e-08	1.38189e-07	-2.57732	6.83047e-26	1.93724e-24	-1.4984	4.95687e-09	2.62203e-08	0.145596	0.501418	0.649631	0.0649561	0.762592	0.997539	0.30211	0.162159	0.247044	0.38275	0.0756935	0.189139	0.596127	0.0670665	0.107376	0.820536
pks9	-0.824815	0.388696	0.697765	-3.65841	0.000135088	0.00576427	1.1633	0.224605	0.597765	0.326834	0.284351	0.34479	-0.790927	0.00594444	0.00997977	-0.69644	0.0203714	0.0315146	-0.68394	0.0197905	0.0298643	-0.0212629	0.942354	0.954769	-0.605129	0.0375819	0.0531624	-3.01377	6.45341e-22	1.54534e-20	-1.77764	7.27679e-08	3.50179e-07	-0.0662768	0.593089	0.724	0.186056	0.130066	0.786347	0.0327146	0.792097	0.852978	-0.219619	0.0737533	0.18592	1.23945	9.60564e-08	5.07345e-07	0.688913
pks10	0.556061	0.457597	0.741864	0.595463	0.43874	0.804471	0.268338	0.719952	0.919698	1.86544	1.21961e-31	9.20232e-31	1.72175	1.20837e-24	7.62186e-24	1.65425	1.03577e-19	6.16377e-19	1.93424	2.28113e-26	1.58098e-25	1.65169	9.26231e-28	6.84657e-27	1.85628	3.71723e-27	2.29401e-26	0.1321	0.591387	0.688087	1.60004	6.31565e-08	3.05396e-07	0.149659	0.24686	0.395551	-0.024478	0.848554	0.997539	0.240106	0.0626238	0.110449	0.414243	0.00126111	0.00680933	0.134387	0.69049	0.756247	1.04786
pks11	0.847686	0.13336	0.42143	-0.0828535	0.889799	0.975058	0.43313	0.442195	0.79046	0.675631	4.59343e-06	1.07296e-05	0.963373	2.04791e-09	6.35837e-09	0.808967	1.44369e-06	3.80075e-06	1.54352	1.86469e-17	8.95373e-17	0.550291	0.000141263	0.000301124	1.97924	2.84751e-25	1.64081e-24	0.670576	0.0248668	0.049946	0.944057	0.000290181	0.000840895	0.152696	0.684164	0.787736	0.129325	0.730275	0.997539	-0.0828582	0.825283	0.875674	-0.0594868	0.874008	0.92982	2.04869	0.000428625	0.0011627	2.60371
pks12	0.435697	0.668375	0.862882	-1.34542	0.186211	0.595581	0.929044	0.361024	0.729896	-0.815918	1.14778e-24	7.02905e-24	-1.54807	5.10124e-88	1.00989e-86	-0.922235	2.3826e-27	1.92097e-26	-1.67927	8.26492e-103	2.16022e-101	-0.842473	1.55739e-26	1.11413e-25	-1.57739	7.22487e-92	1.45187e-90	-0.956336	7.61038e-12	8.72032e-11	-1.80516	2.6083e-75	1.06435e-73	-0.393734	0.0249086	0.0672482	0.0730216	0.677187	0.997539	0.332919	0.0579192	0.10357	-0.133837	0.445429	0.637262	-0.844855	0.000888679	0.00226886	-1.54927
pks13	1.73025	#N/A	#N/A	-0.783025	#N/A	#N/A	1.58356	#N/A	#N/A	0.159446	5.63606e-05	0.000118624	-0.22481	1.40429e-08	4.14448e-08	0.858914	2.68371e-81	6.38819e-80	0.479651	4.20009e-30	3.26139e-29	-0.0751672	0.0541075	0.0778611	0.45884	1.35307e-28	8.67139e-28	1.26803	2.99852e-49	1.90335e-47	-0.295819	3.75984e-09	2.02092e-08	0.145791	0.163863	0.292753	0.152637	0.144748	0.81193	0.257496	0.0139212	0.0299018	0.250651	0.0166476	0.057404	-1.4418	4.94933e-19	1.0083e-17	-0.766042
pks16	0.178761	0.777323	0.913922	0.443756	0.497162	0.840329	-0.522337	0.408392	0.760575	2.08862	8.12593e-287	6.13124e-285	2.06937	1.35038e-254	9.0003e-253	3.21866	0	0	4.34003	0	0	1.83488	3.54435e-238	2.02484e-236	3.80517	0	0	2.26711	2.08946e-65	1.70526e-63	3.66206	4.04605e-117	3.17258e-115	-0.00732701	0.96584	0.979827	0.131839	0.441381	0.997539	-0.612034	0.000350112	0.00114029	-0.7512	1.13698e-05	0.000105335	-0.632695	0.0303608	0.053335	-1.85794
pks17	-3.61116	0.000211611	0.00653049	-2.76578	0.00490745	0.072355	0.930434	0.341305	0.714941	2.1798	5.87012e-15	2.42506e-14	1.31177	3.27697e-07	8.74807e-07	1.2948	3.02563e-06	7.7412e-06	1.84244	2.91823e-10	9.26927e-10	1.90397	3.60738e-13	1.47806e-12	1.6223	1.96031e-09	5.49739e-09	-0.794893	0.011963	0.0267263	0.767687	0.0415156	0.0744488	0.0682664	0.625012	0.750128	-0.00736774	0.958138	1	-0.428834	0.00232019	0.00618994	-0.353199	0.0111939	0.0412336	3.06748	8.92674e-26	3.36268e-24	4.00408
whiB5	1.41404	0.160005	0.458689	0.514843	0.622035	0.89814	-1.13428	0.254056	0.630327	7.78807	1.14658e-54	1.46491e-53	6.94382	3.58113e-54	4.35287e-53	7.51941	1.73241e-39	1.95703e-38	7.74678	9.24285e-43	9.52633e-42	7.67681	3.92377e-58	5.56424e-57	9.28996	2.95948e-39	2.51807e-38	6.31116	1.51608e-18	2.91481e-17	6.80449	3.05056e-22	3.80037e-21	-0.354182	0.289803	0.442328	-0.0800698	0.800091	#N/A	0.934623	0.00477805	0.0116926	0.660511	0.0388311	0.113343	2.5882	0.00633478	0.0131606	0
Rv0024	1.49155	0.0815448	0.333403	2.03425	0.0252619	0.203611	0.115433	0.892461	0.971008	0.960973	0.000142692	0.000287468	0.902204	0.000678315	0.00128315	0.956782	0.000893132	0.00172793	0.798515	0.00287282	0.00490958	0.545659	0.0220594	0.0340995	0.904162	0.000635778	0.00113453	0.870054	0.0884739	0.14602	1.56219	0.00173208	0.00436733	-0.343063	0.0491219	0.115641	0.114184	0.509219	0.997539	0.596222	0.000619782	0.00190515	0.138974	0.422231	0.615542	-0.345394	0.409003	0.494744	-0.0387385
Rv0268c	-0.622955	0.177874	0.48459	-0.776186	0.1132	0.475757	0.130412	0.778493	0.941125	1.07842	7.98014e-16	3.45001e-15	1.21305	8.59429e-17	4.0721e-16	1.14889	1.87456e-13	8.2197e-13	1.31824	6.58655e-18	3.2398e-17	1.27514	8.62614e-21	4.97059e-20	1.24996	1.18737e-17	5.18374e-17	2.32828	5.69837e-08	3.97e-07	1.33656	2.91152e-07	1.30091e-06	0.0171077	0.973676	0.985523	0.236368	0.648192	0.997539	0.756123	0.144614	0.223815	0.536864	0.300163	0.499092	1.20486	0.0995277	0.152266	1.21009
rpsN2	2.30551	0.0163439	0.134593	2.09088	0.0362108	0.253057	-1.19373	0.202799	0.572415	-0.229984	0.777017	0.813427	-1.10136	0.160066	0.207221	-1.31889	0.0980182	0.134146	-1.40161	0.0709628	0.0980581	-0.826888	0.284528	0.347428	-0.542002	0.50698	0.56317	-3.78578	3.27397e-06	1.73182e-05	-2.47128	0.0035499	0.00836046	-0.905464	0.000728941	0.00371258	-0.380914	0.138333	#N/A	0.314559	0.247836	0.349068	-0.209991	0.405759	0.600338	0.416757	0.690527	0.756247	1.29797
rpsR2	2.28897	0.00498799	0.0634494	2.30421	0.00754138	0.0963451	-1.05398	0.186599	0.545803	-0.725959	0.154895	0.199355	-1.4184	0.00455295	0.00777756	-1.38112	0.00771644	0.0128308	-0.759691	0.155264	0.199582	-0.655777	0.198801	0.252623	-1.31508	0.00890513	0.013803	0.499494	0.539928	0.640894	-0.357435	0.628526	0.713447	-1.03605	1.19969e-06	1.35704e-05	-0.13018	0.518376	0.997539	1.11156	1.84003e-07	1.11153e-06	0.205694	0.308037	0.507775	1.59512	0.00235404	0.00543648	1.15667
rpmG1	0.974941	0.310908	0.634854	1.50757	0.13585	0.51015	-1.94799	0.0418348	0.255446	0.398493	0.681641	0.72865	-0.658937	0.4895	0.550481	-1.51787	0.105928	0.144084	0.60179	0.537274	0.598959	0.4519	0.641661	0.700328	-0.644539	0.498928	0.555769	-1.5417	0.113989	0.181321	-1.10987	0.2552	0.350342	-0.859506	0.00233632	0.00994555	-0.108758	0.694293	#N/A	0.101362	0.726458	0.803697	-0.649386	0.0157749	0.0552535	1.57045	0.107849	0.163431	1.78199
rpmB2	2.17734	0.0713807	0.311983	2.49073	0.0410547	0.275751	-0.355266	0.768562	0.937216	-1.08635	0.193482	0.243007	0.215486	0.813847	0.847104	-0.944592	0.283008	0.345678	-0.735818	0.401138	0.465917	-0.0437642	0.960288	0.969224	-0.373362	0.673174	0.717299	-2.20974	0.0190935	0.0397682	-1.26028	0.182757	0.265376	-1.10448	0.00483916	0.0181264	0.106457	0.77831	#N/A	0.677364	0.0863687	0.145946	-0.533575	0.154795	0.313799	-0.00998465	0.991777	0.997774	2.07931
Rv0421c	0.656075	0.529985	0.791056	0.735916	0.498953	0.840919	0.708537	0.497661	0.822331	-0.567753	0.0935811	0.126089	-0.0216286	0.954127	0.964498	-0.488571	0.192242	0.245067	-0.882168	0.0109647	0.017297	-0.470632	0.165496	0.214112	-1.11409	0.000851103	0.00149148	-0.897221	0.107264	0.172126	-1.7253	3.16244e-05	0.000107906	-0.0489524	0.770636	0.851425	-0.0261867	0.875	0.997539	0.0708713	0.67292	0.759889	0.0481056	0.772627	0.873224	0.374485	0.33475	0.4202	-0.636854
lpqT	0.438146	0.648944	0.850832	0.270318	0.7854	0.956539	1.79298	0.0631052	0.319222	-0.757651	0.000983121	0.00178867	-0.193429	0.444484	0.507565	-0.910781	0.0002022	0.000423128	-0.514973	0.038032	0.0550254	-0.597676	0.00984397	0.01618	-0.517414	0.0334238	0.0476343	0.358094	0.495151	0.598763	-0.80363	0.0177358	0.0353567	-0.442497	0.000692567	0.00354541	0.146968	0.250335	0.916317	0.632774	1.17314e-06	6.2292e-06	0.0433079	0.735287	0.851261	0.797299	0.0269812	0.0480321	-0.147538
lppR	0.143335	0.806697	0.92684	0.478004	0.438489	0.804471	-0.117048	0.841565	0.956364	-1.40841	6.78527e-05	0.000141472	-1.57779	1.09755e-05	2.52537e-05	-1.58444	1.90981e-05	4.52716e-05	-0.982821	0.00996459	0.0158506	-1.02303	0.00456286	0.00798201	-1.40271	0.000109747	0.000211508	0.0141723	0.983884	0.988164	-1.87066	3.17757e-05	0.00010833	-0.335977	0.0038287	0.0150472	-0.0523177	0.649252	0.997539	0.0855583	0.462872	0.574783	-0.198101	0.0840426	0.203014	0.926379	0.00791086	0.0161411	-1.59688
lppX	0.854869	0.171336	0.475778	1.51458	0.0252131	0.203611	0.134534	0.829092	0.953732	-3.48928	3.31561e-25	2.0815e-24	-3.33252	1.30905e-22	7.76687e-22	-3.53819	5.71646e-25	4.28092e-24	-2.67816	2.01544e-14	8.16588e-14	-2.96413	2.61109e-18	1.37211e-17	-3.42318	6.81115e-24	3.7312e-23	-1.80802	0.000833431	0.00256969	-5.15178	5.34154e-50	1.50428e-48	-0.517803	0.00183528	0.00809755	0.0144943	0.930564	0.997539	-0.195017	0.242285	0.343309	-0.727315	1.1441e-05	0.000105749	-2.9343	1.5381e-15	2.2013e-14	-1.32742
Rv2949c	0.272814	0.80341	0.925447	0.231029	0.837688	0.96262	0.00580486	0.995773	0.998859	-2.21498	3.62965e-32	2.79134e-31	-2.61583	3.6322e-44	3.8024e-43	-2.52481	1.69324e-39	1.9182e-38	-1.92213	7.9588e-23	4.874e-22	-2.37845	2.21279e-37	2.12205e-36	-2.42595	9.20411e-38	7.54246e-37	-0.909645	0.0116586	0.0261484	-3.07223	3.59622e-47	9.65186e-46	-0.357492	0.117385	0.228198	0.140533	0.539201	0.997539	-0.64957	0.00450771	0.0111451	-1.14759	5.09308e-07	6.14401e-06	-1.08897	0.00204865	0.00480625	-0.34069
otsB2	0.653331	0.462396	0.746268	-2.24451	0.0119372	0.128095	-0.283896	0.749338	0.928715	-1.45106	9.47694e-10	2.9608e-09	-1.13344	5.25721e-06	1.24992e-05	-1.30904	2.72864e-07	7.65743e-07	-1.25158	5.41407e-07	1.34729e-06	-1.23393	2.477e-07	6.98557e-07	-1.1431	4.13263e-06	8.97685e-06	-1.1765	0.0034119	0.00901796	-0.50943	0.192163	0.276938	-0.0176413	0.880525	0.929381	0.0586676	0.61229	0.997539	0.258543	0.0272314	0.0537485	0.182234	0.116345	0.25689	-1.87743	6.64118e-06	2.57209e-05	2.03689
emrB	-0.310942	0.618088	0.836934	-0.0528432	0.935359	0.985926	-1.43249	0.0215028	0.175655	-1.57295	6.79485e-10	2.14803e-09	-2.01891	2.08588e-15	9.1463e-15	-1.86602	1.46695e-12	6.12993e-12	-1.97546	1.59668e-14	6.52875e-14	-1.36176	1.14704e-07	3.30714e-07	-2.04836	6.89407e-16	2.76247e-15	-1.8328	1.47823e-06	8.44489e-06	-0.792017	0.047403	0.0838782	-0.0262761	0.918976	0.951903	0.0395874	0.8782	0.997539	-0.284853	0.270339	0.375466	-0.350716	0.174373	0.339976	0.109221	0.789023	0.837472	0.841514
lpqU	-0.164289	0.860986	0.950101	-0.721703	0.462711	0.81826	0.519235	0.581038	0.871783	-1.98349	9.13349e-09	2.65635e-08	-1.96961	2.25491e-08	6.48732e-08	-2.17204	1.19472e-09	4.09047e-09	-1.76282	9.85025e-07	2.3946e-06	-2.13887	4.05715e-10	1.39267e-09	-1.64886	4.24483e-06	9.21556e-06	-1.81367	0.000503931	0.00165182	-2.14368	8.20987e-07	3.53024e-06	-0.176253	0.161085	0.288695	0.0782979	0.529873	0.997539	-0.00362365	0.97709	0.986228	-0.258175	0.0376744	0.110858	-1.63793	6.6284e-05	0.000213102	-2.08244
lepA	0.270508	0.570181	0.813407	-0.0180893	0.971643	0.995132	0.50116	0.293369	0.671828	-0.521045	0.00331585	0.00561154	-0.621639	0.000658234	0.00124812	-0.528201	0.00641654	0.0108452	-0.131812	0.502813	0.565452	-0.481186	0.00654687	0.0111125	-0.282995	0.133822	0.172353	-0.79175	0.0105078	0.0238212	-0.541083	0.0468745	0.0831269	-0.443494	0.00187266	0.00824423	0.0143552	0.919961	0.997539	-0.264531	0.0646909	0.113543	-0.72238	3.83447e-07	4.75498e-06	0.921186	0.00297457	0.00667401	0.903523
Rv3300c	0.0199909	#N/A	#N/A	-4.89145	#N/A	#N/A	-0.131765	#N/A	#N/A	-0.918057	0.0032563	0.00551778	-0.85455	0.00839973	0.0138062	-1.18067	0.00031551	0.000645713	-1.52097	1.0278e-06	2.49403e-06	-0.497588	0.12082	0.161053	-1.06355	0.000818768	0.00143797	-1.05756	0.0388866	0.0735608	-0.479501	0.328196	0.430314	-0.453312	0.000153191	0.000999499	-0.000165572	0.998863	1	0.893354	6.7113e-14	9.53673e-13	0.440207	0.000163165	0.00116342	-2.11997	2.70192e-08	1.55011e-07	-3.38584
echA18	1.64553	0.0765588	0.325009	0.768205	0.426992	0.797888	0.837253	0.36324	0.729997	-1.6483	3.40073e-05	7.34062e-05	-0.980317	0.0218913	0.0334135	-0.949856	0.0338048	0.0502734	-1.39625	0.000857153	0.00155807	-1.01401	0.0136354	0.0218637	-1.73825	1.69995e-05	3.50238e-05	-2.07026	0.000199681	0.000725931	-0.517573	0.409899	0.510968	-0.700512	0.000117986	0.000801219	0.103951	0.565967	0.997539	0.258784	0.155929	0.238696	-0.545679	0.00252234	0.0121054	-1.63014	0.022877	0.041484	1.5652
amiD	0.461775	0.623682	0.838508	0.538529	0.585951	0.884991	1.67143	0.0789842	0.368253	-1.25465	0.00130185	0.00232519	-0.821315	0.0490053	0.0703165	-1.12536	0.00778862	0.0129454	-1.47539	0.000224396	0.000437736	-0.897101	0.0241844	0.0370834	-1.81288	2.65681e-06	5.87318e-06	-1.33347	0.0287088	0.0566107	-1.73312	0.00054583	0.0015211	-0.59874	0.000172922	0.00110831	-0.133324	0.395407	0.980572	0.373311	0.0194908	0.0402971	-0.0921046	0.556154	0.727867	1.13602	0.0200416	0.0367937	0.249167
PPE67	0.0472496	0.962147	0.985151	-0.0204804	0.983939	0.997463	0.434492	0.662613	0.904954	1.05654	0.0310046	0.0454666	0.231313	0.617542	0.673086	0.0321276	0.946423	0.956441	1.05686	0.0475561	0.0678961	0.815817	0.0822508	0.113578	0.189359	0.680301	0.723928	-0.348587	0.612088	0.705217	0.263637	0.693569	0.768387	-0.415641	0.00559951	0.0203065	0.15302	0.284347	0.936115	0.533237	0.000363867	0.00117932	-0.0354244	0.804891	0.889793	-0.0112178	0.982427	0.993697	0.44679
aftA	1.49345	0.0280339	0.186315	0.543674	0.447027	0.806766	0.157227	0.816405	0.951205	-0.687607	0.00579147	0.00947243	-1.06457	2.01586e-05	4.50107e-05	-0.94216	0.00031964	0.000653498	-1.05755	2.90917e-05	6.27834e-05	-0.274536	0.283425	0.346187	-1.16713	2.42487e-06	5.38128e-06	-1.89191	1.71773e-08	1.321e-07	-0.381435	0.322831	0.424671	-0.430198	0.000160443	0.00103833	-0.0430522	0.702148	0.997539	0.401054	0.00043538	0.00139078	0.0139079	0.901652	0.947945	-1.16852	0.00016984	0.000503841	0.517085
sigA	0.485726	0.454096	0.738243	0.45429	0.491072	0.838598	0.400887	0.53666	0.845135	1.3567	2.09513e-80	3.75714e-79	0.883171	1.57077e-35	1.31688e-34	1.58114	8.53586e-84	2.10709e-82	1.9203	1.95718e-120	6.11464e-119	1.3784	1.30951e-83	2.61836e-82	1.47043	9.29127e-85	1.7444e-83	2.70142	1.51024e-37	6.49405e-36	2.07219	2.09078e-50	5.92979e-49	-0.433627	0.0124845	0.0387942	-0.0961933	0.579389	0.997539	-0.0769154	0.657769	0.746157	-0.414349	0.0169326	0.0581985	-0.00563199	0.982747	0.993697	-0.0191663
sigB	-3.79372	1.71483e-05	0.000894991	-3.73544	2.33979e-05	0.00151543	-2.63187	0.00285988	0.047551	3.70668	0	0	3.86466	0	0	4.22778	0	0	4.00807	0	0	3.79263	0	0	4.30644	0	0	2.75018	3.39402e-262	1.23388e-259	4.366	0	0	0.941861	3.67082e-06	3.7202e-05	-1.14223	2.00609e-08	3.66637e-06	-2.16322	2.19896e-26	8.36234e-25	-0.0791321	0.697355	0.82713	1.81185	5.2029e-10	3.83306e-09	0.808794
sigC	0.645417	0.242835	0.558537	0.301377	0.593672	0.888507	0.155975	0.777692	0.941125	-1.05913	0.00655446	0.0106291	-1.28127	0.00114967	0.00210992	-1.41522	0.0004436	0.000892333	0.00909817	0.983926	0.987135	-0.780292	0.0481028	0.0697979	-0.662045	0.108595	0.142384	-1.03121	0.0906527	0.149247	-0.529327	0.36175	0.463814	-0.789867	5.2094e-06	5.17442e-05	0.1061	0.538959	0.997539	0.244604	0.159446	0.243468	-0.651362	0.000155132	0.00111411	-0.110216	0.846661	0.88431	0.134537
sigD	1.59022	0.0523994	0.264531	0.206663	0.807331	0.957244	1.46885	0.0730648	0.352871	-0.302142	0.183265	0.231703	-0.425134	0.0681142	0.0950082	-0.0862175	0.735738	0.779395	0.709435	0.0101938	0.0161895	-0.493024	0.0266208	0.040524	-0.782384	0.000513899	0.00092488	-0.362634	0.37726	0.482926	0.475127	0.251585	0.346211	0.564329	0.00143206	0.00655613	0.247555	0.161202	0.832363	0.201121	0.255398	0.357952	0.517895	0.00341018	0.0156157	-2.2692	4.04715e-12	4.02999e-11	-3.10024
sigE	-4.35233	3.32221e-08	8.42179e-06	-3.13964	7.10484e-05	0.00357906	-1.13233	0.150822	0.490172	2.84089	0	0	3.672	0	0	3.32817	0	0	5.17351	0	0	3.06525	0	0	4.14461	0	0	1.81301	1.15688e-76	1.15659e-74	3.83081	9.0021e-170	9.99983e-168	0.97247	8.77223e-10	1.78712e-08	-0.774892	1.10208e-06	0.000136444	-2.29558	2.58899e-47	3.13268e-45	-0.54822	0.000555017	0.00332261	4.16659	4.12171e-68	3.2916e-65	3.56784
sigF	0.059186	0.917027	0.967099	1.24964	0.0387947	0.265487	0.655909	0.248716	0.624535	-0.235432	0.103123	0.137508	-0.166549	0.271438	0.330335	-0.134134	0.403554	0.469404	-0.355794	0.0184651	0.027981	-0.358121	0.0117579	0.0190751	0.315468	0.0490404	0.0680486	1.09304	0.00535938	0.0132173	-0.540171	0.0104466	0.0220104	0.0612313	0.700109	0.797878	0.170892	0.277051	0.934995	0.252226	0.111599	0.180484	0.142566	0.36587	0.56254	1.17098	0.000629975	0.00165711	1.16262
sigG	0.0709724	0.942726	0.97615	0.520911	0.606385	0.89134	0.971743	0.325536	0.697824	-0.135477	0.54448	0.601692	0.0387659	0.871186	0.896058	-0.192751	0.433252	0.497274	-0.041929	0.862233	0.887078	-0.017212	0.938922	0.952745	-0.194509	0.40107	0.456556	-0.220944	0.601954	0.697541	0.0589565	0.875059	0.90955	1.0277	1.98344e-06	2.15214e-05	0.120531	0.577944	0.997539	-1.11681	2.39095e-07	1.4102e-06	-0.209642	0.333048	0.531095	-0.661661	0.0883354	0.13714	-0.30759
sigH	-2.20342	0.00289376	0.042645	-1.22444	0.108242	0.466551	-2.0001	0.00685695	0.085838	2.09558	1.03379e-127	3.08517e-126	2.60939	1.38656e-137	4.43589e-136	2.27409	3.50215e-100	1.05301e-98	2.50367	8.65967e-124	2.79274e-122	2.09908	5.47472e-131	1.65859e-129	2.74541	1.40279e-144	4.71409e-143	0.630814	7.60882e-06	3.77047e-05	2.48453	1.27963e-38	2.84291e-37	0.376816	0.0801375	0.170116	-0.105142	0.626035	0.997539	-1.01103	2.73495e-06	1.37713e-05	-0.529077	0.0140897	0.0502323	2.03401	3.17044e-10	2.4295e-09	2.56791
sigI	-0.703591	0.467888	0.750399	-0.345224	0.734472	0.941931	0.28343	0.77059	0.937896	0.502388	0.317468	0.380334	-0.399699	0.400422	0.463604	-0.434129	0.38268	0.44891	-0.611791	0.19576	0.244257	0.919142	0.0800966	0.111102	-0.719764	0.117575	0.153254	-0.422346	0.563648	0.663144	-1.00871	0.093043	0.14973	-0.00924077	0.94519	0.967233	-0.0516825	0.713775	0.997539	-0.739757	1.11429e-07	7.08496e-07	-0.697315	2.92861e-07	3.71236e-06	1.01882	0.0894672	0.138627	2.37085
sigJ	-0.0103273	0.99184	0.995366	-0.116017	0.910941	0.980993	-0.0521363	0.958819	0.989857	-0.303844	0.123085	0.161436	-0.546664	0.00637385	0.0106515	-0.509473	0.0162713	0.0256581	-0.52543	0.0101785	0.0161715	-0.286107	0.144442	0.189447	-0.632668	0.00141029	0.00241841	-0.180597	0.646541	0.735149	-0.0966008	0.770302	0.830307	0.728658	0.000112009	0.000764533	-0.122036	0.517596	0.997539	-0.666597	0.000408263	0.00131256	0.184097	0.329104	0.527333	0.228884	0.635809	0.708388	-0.767602
sigK	-0.470445	0.583973	0.821879	-1.20369	0.184581	0.592455	0.215124	0.803251	0.947765	-1.77939	7.49363e-10	2.36147e-09	-1.79889	1.0236e-09	3.24357e-09	-1.52717	7.74986e-07	2.09262e-06	-1.26541	4.12631e-05	8.75391e-05	-1.63686	1.66786e-08	5.09532e-08	-1.57772	1.20074e-07	2.94045e-07	-0.543011	0.323827	0.427812	-2.18621	7.121e-10	4.1033e-09	-0.380952	0.0338558	0.0865468	0.161394	0.365306	0.963899	0.481593	0.0072866	0.0166736	-0.060753	0.733379	0.849792	-0.894377	0.0242369	0.0435741	-0.767546
sigL	-1.59463	0.153985	0.452131	-1.42277	0.219052	0.623628	-2.20755	0.0482443	0.27403	-1.06826	0.000622989	0.00116309	0.449082	0.241083	0.297467	-0.250053	0.498077	0.559497	-0.493635	0.153113	0.197262	-0.161916	0.628202	0.689007	0.62848	0.109241	0.143122	-0.019107	0.97565	0.982777	-1.81881	2.96359e-06	1.18871e-05	0.0281333	0.862653	0.915623	0.13824	0.383267	0.97332	0.269084	0.0960855	0.158804	0.158978	0.318887	0.518239	1.69661	0.00442828	0.00952188	0.493526
sigM	-0.0329032	0.962967	0.985151	0.0152814	0.983579	0.997463	-0.662493	0.349445	0.719725	0.869409	0.000593958	0.00111357	1.00734	0.000244173	0.000489202	0.972395	0.000966382	0.00186334	0.568543	0.030622	0.044922	0.826293	0.000922433	0.00178635	1.05831	0.000125171	0.000239847	0.171137	0.701878	0.780971	0.155959	0.67403	0.751448	-0.188516	0.193009	0.331193	0.112775	0.430277	0.997224	0.0573327	0.693018	0.775784	-0.243959	0.0870431	0.208077	0.79234	0.110201	0.166679	-0.0621608
fadD29	0.438842	0.586059	0.822884	0.803689	0.320643	0.728633	1.09649	0.173654	0.526624	-2.29346	1.24123e-122	3.54548e-121	-2.12004	2.10724e-101	4.81535e-100	-2.35218	2.64903e-122	1.0186e-120	-1.64417	2.60698e-58	3.81879e-57	-2.15121	1.11013e-107	2.79209e-106	-2.01786	1.77195e-91	3.54301e-90	0.992885	0.000679	0.0021499	-2.20813	4.82677e-78	2.27085e-76	-0.368775	0.0078941	0.0268265	0.280944	0.0433085	0.493229	-0.444866	0.00136837	0.00388889	-1.09459	3.23626e-15	1.21909e-13	-0.603224	0.00548668	0.0115611	-1.54264
katG	-1.27223	#N/A	#N/A	-3.00804	#N/A	#N/A	-1.20254	#N/A	#N/A	-0.704253	7.90925e-26	5.08506e-25	-0.315722	7.21596e-06	1.68654e-05	-0.318447	1.31124e-05	3.16453e-05	-0.623427	3.52158e-19	1.83131e-18	-0.909268	6.63723e-43	7.17359e-42	-0.285708	4.95658e-05	9.79317e-05	0.361561	0.00924524	0.0213094	-1.13897	6.29306e-42	1.50694e-40	0.791961	4.82296e-05	0.000364737	-0.0463671	0.811912	0.997539	-0.625074	0.00133617	0.00380552	0.213254	0.27383	0.469675	2.32362	1.41999e-15	2.03957e-14	0.789984
inhA	0.811127	0.18597	0.49513	1.05052	0.108241	0.466551	-0.204125	0.738705	0.925486	-1.94255	2.2731e-24	1.37725e-23	-2.45395	3.23628e-38	2.92803e-37	-2.03557	1.31812e-24	9.74337e-24	-1.93421	7.4101e-23	4.54494e-22	-1.90628	1.36089e-23	8.86352e-23	-2.02752	1.06647e-25	6.27178e-25	-0.500366	0.214603	0.306718	-0.16933	0.638562	0.721563	-0.298029	0.0450679	0.108932	0.106687	0.472529	0.997539	0.0517262	0.728148	0.804731	-0.35299	0.0173873	0.0594412	-2.71404	4.52821e-14	5.54636e-13	-0.971148
fabG1	0.484554	0.40942	0.710992	0.813202	0.192965	0.599024	-0.14114	0.809885	0.950017	-1.64845	3.03586e-16	1.33705e-15	-1.89255	1.1373e-20	6.33435e-20	-1.99522	3.90521e-22	2.59417e-21	-1.11882	1.69036e-07	4.36114e-07	-1.68284	5.63627e-17	2.75543e-16	-1.42012	7.62001e-12	2.51008e-11	-0.0699517	0.866732	0.907535	-0.378948	0.242847	0.33534	-0.371666	0.000101041	0.000695717	0.111064	0.241681	0.900801	0.178078	0.0629705	0.110914	-0.304653	0.00129219	0.00691801	-0.526482	0.0499151	0.0835563	-0.0705946
embA	1.58635	0.075667	0.323935	-0.594552	0.508056	0.841625	1.33891	0.133737	0.463732	-2.7524	2.49602e-50	2.93576e-49	-2.67964	1.98334e-46	2.16705e-45	-2.75871	9.98188e-48	1.36237e-46	-2.4369	1.73618e-37	1.60718e-36	-2.63973	2.49427e-46	2.89959e-45	-3.2862	1.69111e-71	2.62122e-70	-1.9886	4.46356e-12	5.26542e-11	-2.48051	4.26078e-27	6.26428e-26	-0.549536	2.16532e-05	0.000182793	0.00125288	0.992252	1	0.430736	0.000874117	0.00259892	-0.120053	0.351975	0.551801	-3.1328	2.03349e-24	6.6014e-23	-2.1551
embB	0.570533	#N/A	#N/A	-4.08616	#N/A	#N/A	1.03512	#N/A	#N/A	-0.853936	5.02354e-12	1.79688e-11	-0.811644	2.45191e-10	8.09676e-10	-1.04421	1.42394e-15	7.18076e-15	-0.302046	0.0283001	0.0418535	-0.863353	2.23081e-12	8.79782e-12	-1.39035	6.70571e-30	4.43976e-29	-1.06937	3.06603e-07	1.9524e-06	-0.947206	1.23324e-07	5.75463e-07	-0.475969	0.000948777	0.00462008	0.0547987	0.702797	0.997539	0.458523	0.00145249	0.00409302	-0.0722451	0.614934	0.770473	-1.37826	3.30997e-07	1.6197e-06	-0.603765
embC	1.09018	0.100796	0.371179	0.292538	0.670378	0.92028	0.675408	0.308995	0.684682	-1.42961	3.11787e-17	1.43645e-16	-1.37856	2.54064e-15	1.11039e-14	-1.45725	4.28366e-16	2.19902e-15	-0.976866	8.66055e-08	2.30429e-07	-1.34625	1.96475e-15	9.01036e-15	-1.69657	2.47842e-23	1.33574e-22	-1.83946	2.86825e-13	3.71202e-12	-1.44806	4.78583e-10	2.80624e-09	-0.36829	0.013048	0.0402632	0.0313408	0.831971	0.997539	0.649378	1.18949e-05	5.23086e-05	0.249748	0.0910558	0.214252	-1.87234	2.12188e-08	1.23869e-07	-0.959138
kasA	1.73002	#N/A	#N/A	-2.40749	#N/A	#N/A	-0.0351236	#N/A	#N/A	-0.598252	2.74211e-18	1.33891e-17	-3.38963	0	0	0.362069	1.6405e-05	3.92131e-05	-0.429438	4.13562e-09	1.22054e-08	-0.703614	3.21687e-25	2.21035e-24	-1.07675	3.25602e-56	3.84095e-55	1.36072	2.04295e-10	1.99014e-09	-0.393423	0.000199035	0.000594429	-0.182127	0.332358	0.487368	0.112866	0.547836	0.997539	0.671197	0.000353167	0.0011493	0.376204	0.0451696	0.128375	-2.93409	4.1925e-26	1.65182e-24	-1.33769
ahpC	-2.77111	0.000748828	0.0162048	-1.89978	0.0245907	0.20088	-2.13944	0.00927335	0.1056	-1.40181	5.39979e-17	2.45663e-16	-0.58367	0.00146661	0.00265624	-1.03315	1.74504e-08	5.43067e-08	2.05256	5.9033e-12	2.0873e-11	-1.3765	1.65743e-16	7.98559e-16	1.28803	1.05031e-07	2.58156e-07	-0.0637786	0.863937	0.905131	0.767688	0.0407876	0.0733293	-2.30931	4.847e-10	1.02753e-08	-0.368151	0.32241	0.948957	-0.650482	0.0805985	0.138065	-2.59164	2.75811e-12	8.21877e-11	-0.303747	0.647897	0.719831	2.74175
oxyR'	-2.48086	0.0245882	0.17421	-2.22801	0.051259	0.313988	-0.227622	0.8393	0.956364	1.64043	0.0175261	0.0267303	-0.16768	0.773621	0.813492	-0.755266	0.188385	0.241304	0.951104	0.16187	0.206547	0.475995	0.422416	0.490489	0.902227	0.171728	0.215549	-1.73698	0.0142112	0.0310211	0.701589	0.392756	0.493598	-0.272194	0.289859	0.442328	-0.119223	0.675121	0.997539	-1.15349	2.81145e-05	0.000115495	-1.30646	9.77027e-07	1.12753e-05	1.38644	0.107621	0.163148	0.971014
iniA	-0.0310186	0.955618	0.981902	0.28866	0.623923	0.898948	0.140795	0.800627	0.946195	1.40494	3.21531e-31	2.38997e-30	-3.23764	0	0	1.43989	9.61607e-23	6.55105e-22	1.20738	2.11371e-20	1.16109e-19	1.06947	1.52199e-21	9.05718e-21	-2.30253	6.37413e-163	2.47477e-161	1.16844	5.85155e-05	0.000243754	1.3483	2.59079e-08	1.28703e-07	1.15275	1.01741e-08	1.74356e-07	0.909678	5.70535e-06	0.000547429	0.579776	0.00384879	0.00970829	0.822846	4.30512e-05	0.000347983	-0.939382	0.0018564	0.00439519	-0.266986
iniB	1.05427	#N/A	#N/A	-3.85746	#N/A	#N/A	-0.318284	#N/A	#N/A	2.44088	1.42463e-49	1.62774e-48	-5.85321	0	0	1.89378	9.09232e-27	7.22866e-26	1.58724	1.34569e-24	8.83646e-24	0.611519	2.83336e-07	7.95131e-07	-4.50283	0	0	0.332889	0.164495	0.24527	1.8349	3.27548e-10	1.95502e-09	2.42224	2.50642e-37	5.88713e-35	1.59956	2.42084e-17	1.85824e-14	1.60027	2.42359e-17	4.93745e-16	2.42295	2.21744e-37	3.54169e-35	-4.19794	2.01741e-42	2.98352e-40	-0.81314
iniC	1.11627	0.252768	0.570472	1.1451	0.255281	0.657408	1.21339	0.213849	0.58703	-0.745102	4.24014e-05	9.02893e-05	-3.19586	2.0111e-84	3.88522e-83	-0.721881	0.000296997	0.000609073	-0.55152	0.00507169	0.0083878	-0.507661	0.00597851	0.0102128	-2.82914	2.69257e-65	3.70021e-64	-0.817471	0.0139831	0.0306401	-0.608763	0.0351921	0.0644088	0.26103	0.0123963	0.0385803	0.434609	2.74787e-05	0.00195303	0.354944	0.00064519	0.00197262	0.181365	0.0811621	0.197972	-1.41852	8.54157e-08	4.54148e-07	-0.112662
ndh	-4.17166	5.39716e-13	6.38485e-10	-2.78484	1.83361e-06	0.000229327	-3.279	1.42347e-08	1.32383e-06	1.93874	1.26883e-148	4.45092e-147	2.86816	1.37494e-201	6.62457e-200	2.65608	1.31977e-156	6.4363e-155	4.09128	1.10401e-205	6.39844e-204	1.77657	8.03439e-133	2.45264e-131	3.91107	1.51073e-228	8.50905e-227	2.34471	1.06709e-33	3.98814e-32	3.12836	3.75481e-59	1.17309e-57	-0.0622271	0.539494	0.680417	-0.227092	0.0277048	0.381022	-1.49165	5.56455e-48	7.1675e-46	-1.32679	1.27174e-38	2.20784e-36	0.0276007	0.888188	0.91582	0.517359
rpoB	1.12769	0.187855	0.496407	-2.84619	0.000889429	0.0212234	1.6642	0.0519657	0.288637	0.615854	1.46738e-63	2.14163e-62	1.48381	9.70685e-294	7.92198e-292	1.004	1.2419e-136	5.17328e-135	1.19281	1.54225e-195	8.44858e-194	0.860405	9.62318e-120	2.60021e-118	1.33177	1.15808e-245	7.23617e-244	0.675013	4.3898e-28	1.36084e-26	-0.81574	1.40879e-88	7.71745e-87	-0.103366	0.487405	0.636432	0.135917	0.361145	0.962913	-0.0663734	0.655672	0.745048	-0.305656	0.0400056	0.115755	0.688994	0.0012214	0.00301799	0.304556
gyrA	1.56977	0.009093	0.0946365	2.25151	0.000230944	0.00829342	2.42557	5.58577e-05	0.00232869	-1.2508	9.03562e-73	1.49931e-71	-0.779551	1.71369e-26	1.15177e-25	-0.915034	3.94099e-34	3.86275e-33	-1.00185	5.21415e-43	5.41595e-42	-0.921075	2.98314e-39	2.98987e-38	-1.08692	3.30366e-52	3.60966e-51	1.75443	3.47516e-12	4.14841e-11	-1.88248	4.1907e-111	2.88941e-109	0.0323482	0.80123	0.873174	0.0380079	0.767206	0.997539	-0.0594276	0.643733	0.734827	-0.0650874	0.612179	0.767964	-1.47124	1.11716e-12	1.18639e-11	-0.661565
gyrB	0.397252	0.436239	0.72635	1.39361	0.00727161	0.0938581	1.62985	0.00140746	0.0286006	0.213752	9.16259e-05	0.000188193	0.842593	8.42023e-44	8.76888e-43	0.68095	3.62547e-27	2.89965e-26	0.980413	3.69416e-54	4.84359e-53	0.491244	9.93729e-19	5.32697e-18	0.780885	1.24808e-38	1.03981e-37	2.8624	1.54907e-37	6.59015e-36	0.134947	0.0978402	0.156443	0.135306	0.363675	0.51568	0.0709646	0.633653	0.997539	-0.16762	0.260467	0.364034	-0.103279	0.487908	0.673406	-0.654788	0.00561849	0.0118077	-0.450812
rpsL	1.131	#N/A	#N/A	-3.15272	#N/A	#N/A	0.199372	#N/A	#N/A	0.585435	1.74763e-12	6.42784e-12	1.95339	5.42981e-78	9.39992e-77	1.28863	1.28738e-37	1.37286e-36	1.88119	3.48421e-70	6.27628e-69	0.823646	1.44855e-22	9.07957e-22	1.98035	5.78002e-80	1.00936e-78	2.58747	4.38793e-20	9.3337e-19	1.35472	4.56922e-18	4.57952e-17	-0.533022	0.00827305	0.0278939	0.099397	0.621688	0.997539	0.297228	0.141064	0.219256	-0.335191	0.0959403	0.2237	2.09594	2.9826e-09	1.97504e-08	-1.96142
rrs	-1.37358	#N/A	#N/A	-0.87195	#N/A	#N/A	-2.69612	#N/A	#N/A	0.857064	1.70939e-26	1.1188e-25	0.0320562	0.690313	0.739758	-1.18751	2.61616e-49	3.73644e-48	0.226603	0.00485783	0.00806077	0.943984	8.73169e-32	7.32035e-31	0.391737	1.12336e-06	2.55682e-06	-3.01448	3.22425e-307	1.43264e-304	-1.93264	1.74334e-127	1.51556e-125	0.481863	#N/A	#N/A	0.158489	#N/A	#N/A	-0.38686	#N/A	#N/A	-0.0634852	#N/A	#N/A	0.739949	#N/A	#N/A	-0.718621
gid	0.495115	0.588272	0.822919	0.0931979	0.921903	0.9827	0.152749	0.867284	0.963117	-0.683454	2.25293e-05	4.94211e-05	0.130732	0.473186	0.535599	-0.144655	0.437705	0.501542	-0.422979	0.0149831	0.023143	-0.329715	0.0455562	0.0663919	-0.255397	0.141113	0.181034	0.839182	0.0475575	0.0871597	-2.49934	1.78578e-45	4.63724e-44	-0.0227948	0.917564	0.951162	0.352681	0.108083	0.754699	0.206945	0.347026	0.459137	-0.168531	0.442923	0.635172	-1.03386	0.00260683	0.00593786	-1.17641
devR	-1.71889	0.104073	0.373704	0.585404	0.587045	0.885595	-1.7671	0.0947184	0.401363	-0.790788	0.00433881	0.00720851	-1.50888	2.6708e-08	7.6728e-08	-0.476828	0.12612	0.168006	-2.40722	2.96333e-20	1.61229e-19	-0.674861	0.0152764	0.0243195	-2.31372	5.77724e-19	2.6833e-18	-0.250453	0.641184	0.730303	-1.87576	2.39685e-08	1.20113e-07	0.348552	0.345688	0.501392	-0.818185	0.0269791	0.377979	-1.00104	0.0068496	0.0158553	0.1657	0.653696	0.799941	-2.03611	0.000454417	0.00122933	1.06254
devS	-1.57279	0.143115	0.435977	-2.4526	0.0224489	0.190684	-0.803598	0.454368	0.798408	-0.895309	3.4255e-07	8.8492e-07	-1.41379	4.87032e-16	2.21574e-15	-0.733437	0.000149209	0.000317894	-1.89982	9.14645e-29	6.83676e-28	-0.71138	5.90723e-05	0.000132268	-1.76836	2.75372e-25	1.58905e-24	-0.999884	0.00101755	0.00306915	-2.49677	1.24505e-36	2.66254e-35	0.189791	0.464089	0.615855	-0.638432	0.0138805	0.248942	-0.950229	0.000251831	0.000846432	-0.122005	0.637756	0.788897	-1.18985	0.00298559	0.00668993	0.194592
dosT	-0.784836	0.419407	0.717338	-0.472237	0.639095	0.905259	0.33501	0.730764	0.922829	-0.323211	0.291353	0.352427	-0.600798	0.0528806	0.0754171	-0.339677	0.31428	0.37776	-0.447835	0.163343	0.208156	-0.351722	0.24639	0.305714	-0.71931	0.0187442	0.0276598	-1.21663	0.0091587	0.0211221	-0.376465	0.423885	0.524804	0.157324	0.49718	0.645187	-0.113854	0.621252	0.997539	0.0688465	0.766144	0.83597	0.340025	0.140487	0.294007	-0.412523	0.314278	0.40093	0.822029
papA3	1.03757	0.2501	0.56796	0.188317	0.836837	0.962031	-1.72848	0.0552038	0.297069	-2.04647	1.13661e-24	6.97133e-24	-2.96465	1.11821e-51	1.31521e-50	-2.2821	1.36015e-28	1.13554e-27	-2.55506	2.43694e-37	2.25066e-36	-1.67256	1.37515e-16	6.65767e-16	-3.118	1.60978e-57	1.95669e-56	-0.0985824	0.831435	0.879606	-1.76908	6.22619e-11	3.99655e-10	-0.192005	0.194377	0.332396	-0.726776	1.2082e-06	0.000144908	-3.01907	3.46044e-91	1.25614e-88	-2.4843	9.60298e-63	3.83447e-60	-1.64641	0.000307599	0.000861924	0.652294
papA1	1.06151	0.325101	0.649286	0.254914	0.817906	0.957244	-1.28306	0.233492	0.605297	-3.36865	1.2298e-34	1.00163e-33	-4.50879	5.56683e-62	7.59786e-61	-3.75722	7.71916e-42	9.35422e-41	-4.00569	2.2676e-48	2.6671e-47	-2.92557	3.87633e-26	2.73877e-25	-4.67818	7.39717e-67	1.0416e-65	-2.02296	2.34587e-06	1.27983e-05	-5.60307	2.08016e-90	1.17163e-88	-0.0665088	0.636458	0.75909	-0.542414	0.000140263	0.00758208	-2.78684	4.89262e-86	1.50279e-83	-2.31094	4.91857e-60	1.78544e-57	-0.390696	0.188453	0.264217	-0.789421
pykA	0.650264	0.203812	0.514092	0.671351	0.201015	0.606594	0.389252	0.446772	0.793556	-0.859512	2.04351e-12	7.46984e-12	-0.597798	3.15881e-06	7.66509e-06	-0.608494	5.33886e-06	1.34109e-05	-0.734493	1.11857e-08	3.19056e-08	-0.743613	1.31822e-09	4.35666e-09	-0.577641	6.6852e-06	1.43655e-05	0.755292	0.0163036	0.0348839	-0.404564	0.0333332	0.061485	-0.0283695	0.856694	0.910751	-0.0955685	0.542814	0.997539	-0.236466	0.132421	0.207844	-0.169267	0.28091	0.478119	-0.0534325	0.848311	0.884876	-0.732573
prrB	-0.36967	0.649648	0.850832	1.08581	0.194653	0.600692	0.301454	0.711127	0.917865	-0.70757	2.73222e-06	6.54653e-06	-0.399921	0.0131821	0.0208773	-0.455506	0.00704723	0.0118361	-0.406303	0.0133635	0.0208508	-0.565779	0.000192348	0.000403991	-0.423013	0.00841397	0.0130975	-0.391769	0.188969	0.274995	-0.715824	0.00163876	0.00414773	0.513938	1.32048e-07	1.80572e-06	-0.145196	0.134946	0.798035	-0.427091	1.14778e-05	5.06978e-05	0.232043	0.0169655	0.0581985	-0.266012	0.290873	0.376729	-0.113302
prrA	-0.556457	#N/A	#N/A	-4.66858	#N/A	#N/A	-0.462912	#N/A	#N/A	0.0789281	0.530398	0.588693	0.643214	6.90471e-06	1.61662e-05	0.663329	1.84832e-05	4.3892e-05	0.695732	2.66265e-06	6.24512e-06	0.428622	0.000962642	0.00185792	0.666503	3.18239e-06	6.98101e-06	1.91672	7.63144e-06	3.777e-05	0.704577	0.00409445	0.00949751	0.848159	1.13245e-07	1.56466e-06	-0.30725	0.0543905	0.547902	-0.656885	3.94859e-05	0.000158142	0.498525	0.00181247	0.00910338	-0.489714	0.063746	0.102678	-0.726305
senX3	0.210103	#N/A	#N/A	-2.33063	#N/A	#N/A	-1.06299	#N/A	#N/A	-0.749379	2.85171e-16	1.26011e-15	0.264322	0.0117136	0.0187071	-0.379589	0.000205275	0.000428891	-0.243664	0.0154021	0.0236805	-0.624128	1.1494e-11	4.3159e-11	0.158777	0.123837	0.16084	0.607173	0.00799632	0.0187111	-0.117501	0.440151	0.540081	0.928522	0.000261937	0.00159926	0.0966439	0.703983	0.997539	-0.646381	0.0110309	0.0242317	0.185497	0.465942	0.655107	-0.906261	0.0136619	0.0261767	-0.466995
regX3	0.541839	0.252847	0.570472	-0.450017	0.372904	0.76847	-1.77558	0.000155078	0.0053651	-1.63791	1.57203e-20	8.29361e-20	-0.819679	1.92882e-05	4.32121e-05	-1.11058	1.15849e-08	3.65652e-08	-1.24592	3.00229e-11	1.02093e-10	-1.41904	1.38572e-15	6.38419e-15	-0.992278	1.41723e-07	3.4558e-07	0.0155708	0.969547	0.978601	-1.34001	7.36722e-08	3.54105e-07	0.501999	0.00940387	0.0308289	0.175357	0.36377	0.963899	-0.295615	0.125868	0.199441	0.0310275	0.872438	0.928705	-0.282564	0.361435	0.446676	-1.13339
whiB7	-1.03033	0.31184	0.636046	-1.78737	0.0918467	0.425451	-1.56496	0.123588	0.446022	-0.692775	0.000364801	0.000700692	-0.663924	0.000975936	0.00180935	-1.35615	6.0019e-12	2.40738e-11	-0.647217	0.00157699	0.00280533	-0.982188	2.30609e-07	6.51735e-07	-0.207458	0.32402	0.379209	1.0728	0.0398172	0.0749666	-1.17887	5.75679e-06	2.22644e-05	-0.294488	0.157924	0.284435	-0.254182	0.228096	0.887686	-0.717349	0.000678706	0.00206246	-0.757654	0.000276041	0.001834	1.22712	0.0316831	0.0555359	0.983743
ideR	-1.18976	0.102484	0.372381	0.13506	0.854784	0.966368	-0.643682	0.377027	0.739531	2.79411	0	0	3.14735	0	0	3.5924	0	0	3.31879	0	0	2.8516	0	0	3.38147	0	0	2.2678	5.84636e-61	4.32955e-59	2.86862	1.08322e-108	7.342e-107	0.727599	4.75809e-05	0.000360514	-0.129743	0.469034	0.997539	-1.13179	2.58347e-10	2.45031e-09	-0.274448	0.12534	0.269962	0.295078	0.251833	0.334632	0.0846915
whiB1	-0.773444	0.364953	0.676355	-1.59498	0.0629064	0.345035	-0.293926	0.730652	0.922829	0.502606	1.04536e-15	4.47579e-15	0.290466	4.89677e-06	1.16781e-05	-0.254996	5.29379e-05	0.000118732	1.10839	5.4271e-56	7.48379e-55	0.0892835	0.142087	0.186664	0.943518	1.81575e-44	1.70851e-43	1.81243	8.37443e-29	2.67915e-27	1.05481	2.0689e-23	2.71263e-22	-0.757256	0.00119865	0.0056441	0.0809536	0.729032	0.997539	0.293941	0.208713	0.305159	-0.544269	0.019835	0.0660617	1.01172	0.00231266	0.00535952	1.29696
whiB3	-2.1179	0.000105784	0.00395136	-2.49975	1.06784e-05	0.000930911	-3.8356	2.03305e-12	4.96437e-10	0.218965	0.0693748	0.0958969	1.20533	2.05851e-16	9.53879e-16	0.693895	1.65899e-06	4.3475e-06	1.4071	3.37633e-19	1.75807e-18	0.678548	7.21135e-08	2.11269e-07	1.87394	2.53103e-29	1.64847e-28	1.77401	2.63677e-06	1.42686e-05	0.374115	0.069228	0.115931	0.0461351	0.827276	0.889661	-0.183859	0.391139	0.97989	-1.48982	2.78726e-12	3.2638e-11	-1.25982	3.13599e-09	5.82419e-08	1.56037	0.00108495	0.00272381	0.607376
whiB4	-0.65894	0.335386	0.656903	-0.961316	0.171599	0.575925	0.593025	0.386798	0.747901	0.141848	0.416356	0.479001	0.851985	2.77953e-05	6.12079e-05	0.507984	0.0139737	0.0222633	0.603195	0.00260866	0.00449269	0.416561	0.019656	0.030645	0.962298	3.11154e-06	6.84437e-06	1.22533	0.00825858	0.0192684	0.220352	0.452138	0.551923	0.044318	0.809212	0.878039	0.116289	0.523772	0.997539	0.467823	0.010675	0.0236293	0.395852	0.0302834	0.0930166	1.00389	0.00152651	0.00368078	2.10488
phoP	-1.30735	#N/A	#N/A	0.191932	#N/A	#N/A	-0.455653	#N/A	#N/A	1.70145	1.54542e-55	1.98718e-54	2.06015	2.43767e-64	3.45682e-63	2.45007	1.40621e-65	2.70357e-64	1.8446	7.54544e-53	9.57912e-52	1.88328	1.08865e-65	1.74141e-64	2.45158	4.21431e-79	7.26424e-78	2.39537	3.02309e-16	4.93442e-15	1.96709	1.38192e-21	1.65954e-20	0.424925	0.0180721	0.0517349	-0.00263316	0.988296	1	-0.152405	0.396255	0.509909	0.275153	0.125494	0.270134	-0.0520112	0.847177	0.884618	0.604699
phoR	-0.930151	0.0695665	0.307845	0.292965	0.581124	0.882734	-0.364499	0.477122	0.814079	1.22416	1.96758e-27	1.31358e-26	1.61701	3.48643e-37	3.07098e-36	1.59184	3.04521e-31	2.78668e-30	1.25642	1.49836e-24	9.7748e-24	1.0831	7.39078e-23	4.69139e-22	1.47402	7.70132e-33	5.5894e-32	1.5406	1.04293e-08	8.24246e-08	1.54846	6.30501e-13	4.73053e-12	0.519569	1.40551e-05	0.000126686	-0.0910652	0.445262	0.997539	-0.332387	0.00541698	0.0129861	0.278247	0.0198041	0.0660617	0.883205	1.52957e-05	5.51226e-05	1.0159
mprA	-0.780539	0.452291	0.73666	0.295401	0.779039	0.955834	0.295995	0.775678	0.940292	0.062684	0.700949	0.746099	0.0684905	0.689571	0.739302	0.310253	0.102196	0.13934	0.10471	0.55214	0.612995	0.108459	0.505245	0.572697	-0.0988179	0.55511	0.608688	0.879091	0.0326966	0.0634727	-0.746108	0.000890063	0.00239044	1.20732	4.30774e-24	4.09543e-22	-0.107183	0.373692	0.973019	-1.64623	4.51094e-43	3.91569e-41	-0.331735	0.00573785	0.0239407	0.900453	0.000141062	0.000424782	-1.15009
mprB	-0.414805	0.549529	0.803701	0.24062	0.735431	0.941931	-0.2339	0.735787	0.924232	0.869971	7.13134e-16	3.08973e-15	0.336891	0.00150633	0.00272324	0.667607	1.73992e-08	5.41897e-08	0.177387	0.094914	0.127968	0.657708	2.83089e-10	9.8441e-10	0.258111	0.013887	0.0208617	1.01961	3.8007e-05	0.000164848	-0.381613	0.00641737	0.0142099	1.33768	1.49368e-17	7.10029e-16	0.125926	0.423179	0.99403	-1.43074	7.58215e-20	1.86886e-18	-0.218993	0.163578	0.325445	0.472871	0.0522186	0.0867342	1.33287
[truncated: 38 more columns]
